# Supplementary material for: Development Level and Obstacle Factors of China’s Marine Food Production System
Source: Foods. 2026 Mar 16;15(6):1031. doi: 10.3390/foods15061031 (PMC13025813; doi:10.3390/foods15061031)
Supplement: Supplementary file 1 [file foods-15-01031-s001.zip]

Archive with 1 entries (1 files):
- foods-4158097-supplementary.pdf
